# Supplementary material for: Photochemical and Oxidative Degradation of Chamazulene Contained in Artemisia, Matricaria and Achillea Essential Oils and Setup of Protection Strategies
Source: Molecules. 2024 Jun 1;29(11):2604. doi: 10.3390/molecules29112604 (PMC11173868; doi:10.3390/molecules29112604)
Supplement: Supplementary file 1 [file molecules-29-02604-s001.zip]

Archive with 1 entries (1 files):
- molecules-3021095-supplementary.pdf
